# Supplementary material for: Comparative Study of Commercial Silica and Sol-Gel-Derived Porous Silica from Cornhusk for Low-Temperature Catalytic Methane Combustion
Source: Nanomaterials (Basel). 2023 Apr 24;13(9):1450. doi: 10.3390/nano13091450 (PMC10180291; doi:10.3390/nano13091450)
Supplement: Supplementary file 1 [file nanomaterials-13-01450-s001.zip]

Archive with 1 entries (1 files):
- nanomaterials-2351417-supplementary.pdf
